# Supplementary material for: Geospatial Correlation of Amyopathic Dermatomyositis With Fixed Sources of Airborne Pollution: A Retrospective Cohort Study
Source: Front Med (Lausanne). 2019 Apr 24;6:85. doi: 10.3389/fmed.2019.00085 (PMC6491706; doi:10.3389/fmed.2019.00085)
Supplement: Data Sheet 1 — Unique ZCTAs and corresponding census populations and DM counts, calculated prevalences, and NATA risk estimates are shown. On the far right, counts of DM are listed by year of symptom onset. CADM, clinically amyopathic dermatomyositis; CDM, classic dermatomyositis; DM, dermatomyositis; NATA, National Air Toxics Assessment; ZCTA, zip code tabulation area. [file Data_Sheet_1.csv]

Caption: Raw Data. Unique ZCTAs and corresponding census populations and DM counts, calculated prevalences, and NATA risk estimates are shown. On the far right, counts of DM are listed by year of symptom onset. CADM, clinically amyopathic dermatomyositis; CDM, classic dermatomyositis; DM, dermatomyositis; NATA, National Air Toxics Assessment; ZCTA, zip code tabulation area.
ZCTA	2007-2011 Census population	DM Counts	CDM Counts	CADM Counts	Prevalence DM per 100,000	Prevalence CDM per 100,000	Prevalence CADM per 100,000	2011 NATA Total airborne risk	2011 NATA Point source risk	2011 NATA On-road source risk	2011 NATA Secondary source risk	Onset in 2005 or earlier	Onset 2006-2009	Onset 2010-2013	Onset 2014-2017
19382	52942	8	3	5	15.11087605	5.66657852	9.444297533	54	2.7	17	17.21	1	1	3	3
19067	51503	7	3	4	13.59144128	5.824903404	7.766537872	45	0.88	10.11	19.18	0	3	2	2
19150	22880	7	6	1	30.59440559	26.22377622	4.370629371	48	1.71	12.3	19.06	1	2	2	2
19335	46365	7	5	2	15.09759517	10.78399655	4.31359862	46	5.15	10.79	16.47	2	2	1	2
19380	49827	7	5	2	14.04860818	10.03472013	4.013888053	49	3.25	12.59	17.21	0	1	5	1
19026	31248	6	3	3	19.20122888	9.600614439	9.600614439	47	1.63	12.06	18.58	2	0	3	1
19063	35720	6	3	3	16.79731243	8.398656215	8.398656215	51	1.69	14.71	18.58	1	3	2	0
19460	39188	6	5	1	15.31080943	12.75900786	2.551801572	55	1.47	17.59	16.7	2	1	3	0
8053	45395	5	2	3	11.0144289	4.405771561	6.608657341	44	1.05	10.03	18.68	1	0	1	3
19018	23593	5	4	1	21.19272666	16.95418132	4.238545331	47	1.69	10.92	18.58	1	0	3	1
19083	35432	5	3	2	14.11153759	8.466922556	5.644615037	45	1.5	11.19	18.58	0	1	1	3
19103	22212	5	4	1	22.51035476	18.00828381	4.502070953	107	2.59	55.61	19.17	0	3	2	0
19128	34561	5	5	0	14.46717398	14.46717398	0	47	1.2	13.36	19.19	0	3	1	1
19130	23217	5	3	2	21.53594349	12.92156609	8.614377396	57	1.74	20.91	19.19	2	2	1	0
19131	45545	5	5	0	10.97815347	10.97815347	0	45	1.31	10.82	19.19	1	3	0	0
19136	39680	5	4	1	12.60080645	10.08064516	2.52016129	51	2.99	15.25	19.21	0	3	0	2
19143	67104	5	4	1	7.451120649	5.960896519	1.49022413	56	2.98	20.17	19.17	3	0	1	1
19146	33886	5	4	1	14.75535619	11.80428496	2.951071239	58	3.12	20.21	19.17	1	1	2	1
19403	43990	5	4	1	11.3662196	9.092975676	2.273243919	40	1.45	6.92	17.52	2	1	0	2
19422	18598	5	4	1	26.88461125	21.507689	5.37692225	41	1.19	7.64	18.47	0	2	3	0
8054	41888	4	1	3	9.549274255	2.387318564	7.161955691	42	0.87	8.73	18.62	4	0	0	0
8057	20910	4	3	1	19.12960306	14.3472023	4.782400765	44	1.06	10.17	18.62	0	1	2	1
8108	17511	4	3	1	22.84278454	17.1320884	5.710696134	47	1.85	11.05	19.64	0	0	2	2
8690	19228	4	3	1	20.80299563	15.60224672	5.200748908	46	0.55	8.41	20.11	2	0	1	1
8831	44633	4	2	2	8.961978805	4.480989402	4.480989402	38	0.41	7.15	17.6	1	2	1	0
18940	28982	4	4	0	13.80167	13.80167	0	44	0.96	10.24	18.1	1	0	2	1
18951	34263	4	3	1	11.67440096	8.755800718	2.918600239	45	1.3	10.21	16.91	3	0	1	0
19003	13278	4	4	0	30.12501883	30.12501883	0	48	1.45	12.76	18.27	2	1	0	1
19004	9413	4	3	1	42.49442261	31.87081696	10.62360565	50	1.21	14.6	19.19	0	0	0	4
19050	28307	4	4	0	14.13078037	14.13078037	0	47	1.74	11.76	19.17	0	0	1	3
19055	13759	4	3	1	29.07188022	21.80391017	7.267970056	45	0.95	9.43	19.21	0	1	3	0
19061	19526	4	3	1	20.4855065	15.36412988	5.121376626	36	2.29	6.16	17.49	0	2	2	0
19064	24561	4	3	1	16.28598184	12.21448638	4.07149546	45	1.58	10.19	18.58	1	3	0	0
19082	40111	4	4	0	9.972326793	9.972326793	0	52	1.74	15.96	19.17	0	1	1	2
19115	33905	4	3	1	11.79766996	8.84825247	2.94941749	58	11.91	12.33	18.93	2	1	0	1
19134	59169	4	3	1	6.760296777	5.070222583	1.690074194	55	2.77	17.78	19.47	1	0	2	1
19149	55535	4	3	1	7.202664986	5.40199874	1.800666247	51	2.62	15.86	19.47	0	1	1	2
19154	34030	4	3	1	11.75433441	8.815750808	2.938583603	55	11.63	11.29	18.93	2	2	0	0
19401	41329	4	3	1	9.678434029	7.258825522	2.419608507	56	1.51	16.26	18.47	2	1	0	1
19464	45011	4	2	2	8.88671658	4.44335829	4.44335829	59	1.46	22.56	16.3	0	1	2	1
19473	15395	4	3	1	25.98246184	19.48684638	6.49561546	44	1.73	10.04	17.2	1	1	1	1
19803	21277	4	2	2	18.79964281	9.399821403	9.399821403	42	1.35	8.92	17.44	0	0	0	4
8002	22150	3	2	1	13.54401806	9.029345372	4.514672686	45	1.44	10.18	19.5	0	2	0	1
8003	31074	3	2	1	9.654373431	6.436248954	3.218124477	44	1.25	10.17	18.7	0	2	1	0
8015	20836	3	3	0	14.39815704	14.39815704	0	36	0.61	5.84	16.64	1	0	1	1
8022	8482	3	1	2	35.36901674	11.78967225	23.57934449	37	1.18	7.29	16.99	0	0	2	1
8028	19748	3	3	0	15.19141179	15.19141179	0	37	1.32	7.4	16.25	1	1	0	1
8048	12398	3	1	2	24.1974512	8.065817067	16.13163413	40	0.9	7.93	17.12	1	1	0	1
8055	27226	3	3	0	11.01887901	11.01887901	0	37	0.74	6.85	17.23	0	1	2	0
8096	35311	3	2	1	8.495936111	5.663957407	2.831978704	45	1.73	10.79	18.33	2	0	1	0
8109	22742	3	2	1	13.19145194	8.794301293	4.397150646	46	1.65	10.57	19.47	1	1	0	1
8234	41382	3	2	1	7.249528781	4.833019187	2.416509594	28	0.19	3.18	14.5	0	0	1	1
8360	41871	3	2	1	7.164863509	4.776575673	2.388287836	40	0.3	8.23	16.62	0	3	0	0
8505	16875	3	2	1	17.77777778	11.85185185	5.925925926	41	0.8	9.81	17.84	1	1	0	1
8753	63003	3	2	1	4.761678015	3.17445201	1.587226005	38	0	8.17	15.42	0	0	0	3
8757	32844	3	1	2	9.134088418	3.044696139	6.089392279	28	0.2	2.95	15.41	1	1	1	0
17543	41522	3	2	1	7.225085497	4.816723665	2.408361832	45	0.75	10.16	18.56	0	2	0	1
18018	32854	3	3	0	9.131308212	9.131308212	0	59	1.45	18.66	21.57	0	1	1	1
18914	20987	3	2	1	14.2945633	9.529708867	4.764854434	39	0.86	7.37	17.79	1	1	0	1
18966	37949	3	3	0	7.905346649	7.905346649	0	43	1.83	9.53	18.1	0	0	2	1
18974	41381	3	2	1	7.24970397	4.83313598	2.41656799	44	1.31	10.02	17.82	0	1	0	2
19002	31511	3	3	0	9.52048491	9.52048491	0	46	1.2	10.56	18.47	0	1	1	0
19008	20414	3	3	0	14.695797	14.695797	0	46	1.53	12.68	18.58	2	1	0	0
19020	55715	3	1	2	5.384546352	1.794848784	3.589697568	48	5.33	11.18	18.93	1	2	0	0
19027	19944	3	1	2	15.04211793	5.01403931	10.02807862	49	2.21	13.67	19.06	1	1	0	1
19030	12411	3	2	1	24.17210539	16.11473693	8.057368463	44	0.87	10.04	19.21	0	0	0	3
19046	17937	3	2	1	16.72520488	11.15013659	5.575068295	54	3.8	14.15	19.06	1	1	1	0
19079	9294	3	2	1	32.27888961	21.51925974	10.75962987	47	1.97	11.13	19.17	2	0	0	1
19086	11299	3	0	3	26.55102221	0	26.55102221	39	1.71	7.02	18.17	0	1	1	1
19104	51658	3	2	1	5.807425762	3.871617174	1.935808587	61	3	22.66	19.17	1	1	0	1
19114	32140	3	0	3	9.334163037	0	9.334163037	54	3.87	17.21	18.93	1	0	1	1
19139	42943	3	2	1	6.986004704	4.657336469	2.328668235	59	2.44	21.9	19.17	1	1	0	1
19141	33236	3	2	1	9.026356962	6.017571308	3.008785654	46	1.47	12.16	19.19	2	0	1	0
19147	33171	3	3	0	9.044044497	9.044044497	0	57	3.37	18.8	19.17	3	0	0	0
19320	51513	3	2	1	5.82377264	3.882515093	1.941257547	57	19.38	9.06	16.04	2	1	0	0
19342	18262	3	2	1	16.42755448	10.95170299	5.475851495	36	1.42	6.55	17.06	0	1	1	1
19390	13173	3	1	2	22.77385561	7.591285205	15.18257041	38	1.35	7.71	15.83	2	0	0	1
19406	23598	3	1	2	12.71294177	4.237647258	8.475294516	48	1.43	12.4	18.26	0	1	1	1
19428	16787	3	2	1	17.87097159	11.91398106	5.956990528	54	2.61	13.28	18.27	1	1	1	0
19701	40387	3	3	0	7.428132815	7.428132815	0	40	0.97	7.84	17.55	0	1	2	0
19711	50927	3	2	1	5.890784849	3.927189899	1.96359495	38	0.82	6.71	18.03	1	1	0	0
8004	12081	2	2	0	16.55492095	16.55492095	0	40	0.83	6.68	17.52	1	1	0	0
8033	16076	2	1	1	12.4409057	6.220452849	6.220452849	46	1.45	10.54	19.64	1	1	0	0
8037	24285	2	2	0	8.235536339	8.235536339	0	32	0.26	3.61	16.47	0	1	1	0
8043	29080	2	2	0	6.877579092	6.877579092	0	44	1.21	8.87	18.71	0	0	2	0
8077	18301	2	1	1	10.92836457	5.464182285	5.464182285	43	2.01	8.1	19.47	0	1	1	0
8080	36554	2	1	1	5.471357444	2.735678722	2.735678722	38	1.25	6.79	17.86	0	1	1	0
8085	18297	2	0	2	10.93075368	0	10.93075368	34	1.89	4.48	16.85	0	1	0	1
8087	23829	2	1	1	8.393134416	4.196567208	4.196567208	26	0	2.38	13.87	2	0	0	0
8088	24543	2	1	1	8.148963044	4.074481522	4.074481522	35	0.66	5.38	16.66	0	2	0	0
8098	8884	2	0	2	22.51238181	0	22.51238181	35	1.13	5.66	15.95	0	1	1	0
8204	18218	2	1	1	10.97815347	5.489076737	5.489076737	27	0	1.48	16.26	1	1	0	0
8226	12010	2	2	0	16.65278934	16.65278934	0	28	0	3.95	13.96	1	1	0	0
8512	10133	2	0	2	19.73749136	0	19.73749136	38	0.87	8.21	17.6	0	1	0	1
8527	53374	2	2	0	3.747142804	3.747142804	0	31	0.26	3.78	16.27	1	0	1	0
8554	4042	2	1	1	49.48045522	24.74022761	24.74022761	38	0.91	7.08	18.1	0	2	0	0
8648	31313	2	0	2	6.387123559	0	6.387123559	39	0.66	6.9	18.48	0	1	1	0
8723	31790	2	2	0	6.291286568	6.291286568	0	32	0	5.44	15.56	0	1	0	1
8801	8809	2	1	1	22.70405267	11.35202634	11.35202634	33	0.77	5.24	15.6	1	1	0	0
8850	8263	2	1	1	24.20428416	12.10214208	12.10214208	42	1.31	8.77	17.92	0	1	0	1
18431	13897	2	0	2	14.39159531	0	14.39159531	31	0.25	6.49	11.08	0	0	1	1
18902	20679	2	2	0	9.671647565	9.671647565	0	35	0.87	5.71	16.41	0	0	2	0
18944	24735	2	1	1	8.08570851	4.042854255	4.042854255	40	0.78	8.24	16.61	0	0	1	1
18964	13104	2	2	0	15.26251526	15.26251526	0	47	1.4	11.12	17.17	0	1	1	0
19001	17581	2	2	0	11.37591718	11.37591718	0	51	1.88	13.84	19.06	0	0	0	2
19007	20524	2	2	0	9.744689144	9.744689144	0	45	1.56	10.86	18.53	0	0	2	0
19010	21240	2	1	1	9.416195857	4.708097928	4.708097928	42	1.34	9.51	18.27	1	0	1	0
19033	8322	2	0	2	24.03268445	0	24.03268445	46	1.68	10.26	18.58	0	1	1	0
19038	30709	2	2	0	6.512748706	6.512748706	0	50	2.04	14	19.06	1	0	0	1
19040	20204	2	2	0	9.899029895	9.899029895	0	47	1.24	12.09	17.82	1	1	0	0
19044	16557	2	1	1	12.079483	6.039741499	6.039741499	44	1.1	10.62	17.82	0	0	1	1
19047	35594	2	2	0	5.618924538	5.618924538	0	46	1.42	12.08	19.07	1	1	0	0
19053	25993	2	2	0	7.694379256	7.694379256	0	47	3.88	10.3	18.42	0	2	0	0
19054	17179	2	2	0	11.64212119	11.64212119	0	43	0.86	8.78	19.21	0	0	0	1
19056	16258	2	0	2	12.30163612	0	12.30163612	43	1.07	9.64	19.21	0	2	0	0
19057	16846	2	1	1	11.87225454	5.936127271	5.936127271	43	1	9.27	19.21	0	0	0	1
19070	7251	2	0	2	27.58240243	0	27.58240243	47	1.78	11.36	18.58	1	1	0	0
19072	9309	2	2	0	21.48458481	21.48458481	0	49	1.48	13.33	18.41	1	1	0	0
19073	18302	2	1	1	10.92776746	5.463883729	5.463883729	40	1.57	7.86	18.28	0	0	1	0
19076	6533	2	2	0	30.61380683	30.61380683	0	47	1.94	12.41	18.58	1	0	1	0
19078	11092	2	0	2	18.03101334	0	18.03101334	47	2.28	11.64	18.58	1	1	0	0
19081	10234	2	2	0	19.5427008	19.5427008	0	44	1.74	10.47	18.58	1	0	1	0
19085	8669	2	2	0	23.07071173	23.07071173	0	41	1.3	9.98	18.27	0	2	0	0
19087	32694	2	1	1	6.117330397	3.058665199	3.058665199	40	1.27	8.93	17.75	1	1	0	0
19095	7144	2	0	2	27.99552072	0	27.99552072	49	1.69	14.36	19.06	0	1	0	1
19096	13457	2	0	2	14.86215353	0	14.86215353	45	1.47	10.53	18.33	1	1	0	0
19106	10431	2	2	0	19.1736171	19.1736171	0	76	1.99	35.89	19.19	2	0	0	0
19111	64207	2	1	1	3.114925164	1.557462582	1.557462582	50	2.56	13.81	18.93	0	0	1	1
19118	9551	2	1	1	20.94021568	10.47010784	10.47010784	49	1.59	12.93	19.06	0	0	1	1
19120	71367	2	2	0	2.802415682	2.802415682	0	50	1.53	16.17	19.19	0	1	0	1
19122	19078	2	1	1	10.48327917	5.241639585	5.241639585	48	1.61	14.34	19.19	0	1	1	0
19124	63785	2	1	1	3.135533433	1.567766716	1.567766716	52	2.35	16.57	19.47	0	1	1	0
19129	11398	2	2	0	17.54693806	17.54693806	0	49	1.39	15.08	19.19	0	1	1	0
19144	44341	2	1	1	4.510498185	2.255249092	2.255249092	52	1.38	12.3	19.19	0	1	0	1
19145	45930	2	2	0	4.354452428	4.354452428	0	64	4.88	24.85	19.17	1	1	0	0
19148	48835	2	1	1	4.095423364	2.047711682	2.047711682	65	3.89	27.19	19.17	1	1	0	0
19311	8759	2	2	0	22.83365681	22.83365681	0	32	1.22	4.43	15.79	1	0	1	0
19333	6802	2	1	1	29.40311673	14.70155837	14.70155837	38	1.29	7.67	17.23	0	0	1	1
19341	16418	2	1	1	12.18175174	6.090875868	6.090875868	39	2.02	6.99	17.12	1	0	1	0
19344	11651	2	1	1	17.16590851	8.582954253	8.582954253	36	1.38	6.76	16.13	0	1	0	1
19355	24047	2	1	1	8.317045785	4.158522893	4.158522893	38	2.19	7.04	16.95	0	1	1	0
19426	38446	2	1	1	5.202101649	2.601050825	2.601050825	42	3.83	6.68	17.52	0	1	0	0
19438	23382	2	1	1	8.55358823	4.276794115	4.276794115	43	1.32	10.45	17.21	0	1	1	0
19446	54948	2	1	1	3.639804906	1.819902453	1.819902453	47	1.66	11.12	18.1	0	2	0	0
19465	16778	2	1	1	11.92037192	5.960185958	5.960185958	41	1.57	9.77	16.3	1	0	0	1
19468	24851	2	1	1	8.047965877	4.023982938	4.023982938	43	1.43	8.72	16.8	1	1	0	0
19508	15731	2	1	1	12.71374992	6.35687496	6.35687496	43	1.73	8.93	16.67	0	1	0	1
19707	15765	2	2	0	12.68633048	12.68633048	0	36	1.06	6.23	16.91	1	1	0	0
19977	21671	2	2	0	9.228923446	9.228923446	0	31	0.25	3.51	16.04	0	2	0	0
6851	27971	1	1	0	3.575131386	3.575131386	0	50	0	15	17.66	1	0	0	0
7060	44610	1	1	0	2.241649854	2.241649854	0	52	1.83	12.24	19.27	1	0	0	0
7067	17731	1	1	0	5.639839829	5.639839829	0	43	1.38	7.87	20.13	0	0	1	0
7422	6450	1	0	1	15.50387597	0	15.50387597	28	0	3.66	14	0	1	0	0
7430	25635	1	1	0	3.900916715	3.900916715	0	40	0	8.52	17.86	0	0	0	0
7652	26197	1	1	0	3.817230981	3.817230981	0	44	0.29	8.91	19.19	1	0	0	0
7676	9008	1	0	1	11.10124334	0	11.10124334	42	0.29	9.16	18.36	0	1	0	0
7728	55763	1	1	0	1.793303804	1.793303804	0	38	0.41	7.88	16.4	1	0	0	0
7731	38453	1	0	1	2.600577328	0	2.600577328	34	0.31	5.74	16.27	0	1	0	0
7748	28625	1	1	0	3.493449782	3.493449782	0	37	0.46	5.94	19.4	1	0	0	0
7751	18736	1	0	1	5.337318531	0	5.337318531	34	0.43	5.15	17.15	0	0	1	0
7753	36745	1	0	1	2.721458702	0	2.721458702	32	0	5.77	16.06	0	0	0	1
7901	22606	1	1	0	4.423604353	4.423604353	0	42	0.61	8.18	18.81	0	1	0	0
8007	5422	1	0	1	18.44337883	0	18.44337883	48	1.21	12.13	19.64	0	0	0	1
8008	7600	1	1	0	13.15789474	13.15789474	0	28	0	6.49	13.24	0	1	0	0
8010	11463	1	0	1	8.723719794	0	8.723719794	43	2.17	8.85	18.53	1	0	0	0
8012	38750	1	1	0	2.580645161	2.580645161	0	40	1.15	7.83	17.86	0	0	0	1
8016	33010	1	0	1	3.029385035	0	3.029385035	45	1.68	11.59	18.53	0	1	0	0
8031	11591	1	1	0	8.627383315	8.627383315	0	45	1.58	10.2	19.64	1	0	0	0
8034	17695	1	1	0	5.65131393	5.65131393	0	47	1.32	12.5	18.9	1	0	0	0
8051	10678	1	1	0	9.365049635	9.365049635	0	38	1.45	7.12	17.72	0	0	0	1
8052	19225	1	1	0	5.201560468	5.201560468	0	46	1.24	10.43	19.47	0	0	0	1
8062	15584	1	1	0	6.416837782	6.416837782	0	36	1.64	6.41	16.77	0	0	0	1
8069	13089	1	1	0	7.640003056	7.640003056	0	38	1.89	6.72	16.62	1	0	0	0
8070	13104	1	1	0	7.631257631	7.631257631	0	31	1.1	3.48	16.65	1	0	0	0
8071	9759	1	1	0	10.24695153	10.24695153	0	49	1.03	12.09	17.86	0	1	0	0
8075	28866	1	1	0	3.46428324	3.46428324	0	44	2.13	9.55	18.63	1	0	0	0
8081	50624	1	1	0	1.975347661	1.975347661	0	37	0.77	5.93	18.36	0	0	1	0
8106	9972	1	1	0	10.02807862	10.02807862	0	45	1.47	9.73	19.64	1	0	0	0
8107	14118	1	0	1	7.083156254	0	7.083156254	51	1.72	13.43	19.64	0	1	0	0
8110	18150	1	0	1	5.509641873	0	5.509641873	42	1.65	8.6	19.47	0	0	1	0
8210	16863	1	1	0	5.930142916	5.930142916	0	24	0	1.59	14.11	0	0	0	1
8215	14012	1	1	0	7.136739937	7.136739937	0	33	0.2	3.08	15.99	0	0	1	0
8242	3134	1	1	0	31.90810466	31.90810466	0	24	0	1.74	13.95	0	1	0	0
8260	13880	1	1	0	7.204610951	7.204610951	0	29	0	5.47	13.75	1	0	0	0
8302	48016	1	1	0	2.08263912	2.08263912	0	41	0.42	10.32	15.88	0	0	1	0
8330	27506	1	1	0	3.635570421	3.635570421	0	30	0	2.39	15.84	0	0	0	1
8344	5667	1	1	0	17.64602082	17.64602082	0	32	0.45	3.89	16.62	1	0	0	0
8347		1	1	0				30	0.55	2.75	16.35	0	1	0	0
8402	6578	1	1	0	15.20218912	15.20218912	0	28	0	5	14.08	0	0	0	1
8518	5259	1	1	0	19.01502187	19.01502187	0	40	0.86	7.87	19.21	0	0	0	0
8520	27383	1	0	1	3.651900814	0	3.651900814	43	0.58	8.88	17.84	0	0	0	1
8530	8519	1	1	0	11.73846696	11.73846696	0	43	0.81	11.44	15.63	1	0	0	0
8540	47934	1	1	0	2.086201861	2.086201861	0	58	0.6	11.36	18.16	0	0	1	0
8551	5921	1	1	0	16.88903901	16.88903901	0	33	0.76	4.67	16.13	0	0	1	0
8610	30205	1	1	0	3.310710147	3.310710147	0	47	0.88	11.61	18.99	0	1	0	0
8618	37869	1	1	0	2.640682352	2.640682352	0	56	0.94	16.82	18.42	1	0	0	0
8620	13272	1	1	0	7.534659433	7.534659433	0	41	0.67	8.67	17.92	1	0	0	0
8628	9918	1	0	1	10.08267796	0	10.08267796	43	0.87	9.02	18.42	0	1	0	0
8691	14929	1	1	0	6.698372296	6.698372296	0	39	0.5	5.31	19.98	0	0	0	1
8701	89949	1	1	0	1.111741098	1.111741098	0	45	0	11.77	15.74	0	0	1	0
8731	19252	1	1	0	5.194265531	5.194265531	0	31	0	5.01	14.61	0	1	0	0
8736	12083	1	0	1	8.276090375	0	8.276090375	37	0	7.89	15.61	0	0	0	1
8742	24629	1	1	0	4.060254172	4.060254172	0	33	0	8.13	14.57	0	0	0	1
8755	26066	1	0	1	3.836415254	0	3.836415254	34	0.37	5.74	15.74	0	1	0	0
8759	33361	1	1	0	2.997512065	2.997512065	0	31	0.21	4.27	15.37	0	0	1	0
8807	38079	1	0	1	2.626119383	0	2.626119383	39	0.73	7.26	17.53	0	0	0	1
8809	6795	1	1	0	14.71670346	14.71670346	0	36	0.64	6.56	15.65	0	0	1	0
8822	30249	1	1	0	3.30589441	3.30589441	0	41	0.69	8.83	15.54	0	0	0	1
8865	29731	1	1	0	3.363492651	3.363492651	0	48	1.28	12.36	19.09	1	0	0	0
8869	6849	1	0	1	14.60067163	0	14.60067163	43	0.79	8.77	17.39	0	1	0	0
8873	49365	1	0	1	2.025726729	0	2.025726729	41	1.49	7.37	18.9	0	0	1	0
8879	21411	1	0	1	4.670496474	0	4.670496474	40	2.43	7.11	18.9	1	0	0	0
8882	15938	1	1	0	6.274312963	6.274312963	0	40	1.03	7.94	17.63	0	0	0	1
8884	8218	1	1	0	12.16841081	12.16841081	0	37	0.68	6.12	17.74	0	0	1	0
10002	81335	1	1	0	1.229483002	1.229483002	0	78	0.98	18.67	21.06	0	0	1	0
10016	53754	1	1	0	1.860326673	1.860326673	0	95	0.83	24.07	22.06	1	0	0	0
10065	32193	1	1	0	3.106265337	3.106265337	0	87	0.83	19.71	22.06	0	0	1	0
11230	85757	1	1	0	1.166085567	1.166085567	0	52	0.7	12	21.06	1	0	0	0
11231	35109	1	0	1	2.848272523	0	2.848272523	59	0.91	14.72	21.06	1	0	0	0
11385	99295	1	0	1	1.007100055	0	1.007100055	61	0.61	19.5	21.06	0	0	1	0
11413	39922	1	1	0	2.504884525	2.504884525	0	45	0.34	13.2	17.45	0	0	0	0
11530	27835	1	0	1	3.592599246	0	3.592599246	42	0.28	11.2	17.27	0	0	0	1
11793	32178	1	1	0	3.107713345	3.107713345	0	37	0	11.23	15.82	0	0	0	1
12477	18867	1	0	1	5.300259713	0	5.300259713	41	0	10.84	14.34	0	1	0	0
14217	23371	1	1	0	4.278807069	4.278807069	0	36	3.44	8.85	12.72	1	0	0	0
14527	13505	1	1	0	7.404664939	7.404664939	0	20	0.12	1.07	10.51	0	1	0	0
16901	10254	1	1	0	9.752291789	9.752291789	0	30	0.64	6.93	10.05	1	0	0	0
16915	5942	1	1	0	16.82935039	16.82935039	0	19	0.61	1.31	9.25	0	0	0	1
17101	2022	1	1	0	49.45598417	49.45598417	0	54	0.84	16.66	19.62	1	0	0	0
17109	22852	1	1	0	4.375984597	4.375984597	0	49	0.64	12.15	20.16	0	0	1	0
17368	6992	1	0	1	14.3020595	0	14.3020595	35	1.01	5.18	17.57	0	1	0	0
17404	34884	1	1	0	2.866643734	2.866643734	0	59	7.18	17.71	18.9	1	0	0	0
17551	10747	1	1	0	9.304922304	9.304922304	0	39	0.97	6.39	18.34	1	0	0	0
17552	18605	1	1	0	5.374899221	5.374899221	0	43	1.52	9.3	17.34	0	0	1	0
17555	7907	1	1	0	12.64702163	12.64702163	0	34	1.21	4.79	16.54	0	0	0	1
17601	48567	1	0	1	2.059011263	0	2.059011263	42	1.49	7.42	19.01	1	0	0	0
17602	51727	1	1	0	1.933226361	1.933226361	0	80	12.4	31.47	18.42	0	1	0	0
17701	44431	1	0	1	2.250680831	0	2.250680831	45	2.63	13.54	14.73	1	0	0	0
17729	108	1	1	0	925.9259259	925.9259259	0	17	0.16	0.77	9.03	1	0	0	0
17901	24305	1	1	0	4.114379757	4.114379757	0	47	0.55	17.7	15.81	0	1	0	0
18036	12971	1	0	1	7.709505821	0	7.709505821	45	0.95	9.4	17.92	0	1	0	0
18045	25609	1	1	0	3.904877192	3.904877192	0	48	0.95	10.9	19.09	0	0	1	0
18054	4239	1	1	0	23.59046945	23.59046945	0	36	1.38	4.98	16.84	0	0	1	0
18055	11769	1	1	0	8.496898632	8.496898632	0	52	1.28	15.04	18.27	0	1	0	0
18058	9453	1	0	1	10.57865228	0	10.57865228	27	0.38	3.21	14.04	0	0	0	1
18064	24120	1	1	0	4.145936982	4.145936982	0	48	0.73	11.46	18.84	0	0	0	1
18102	48170	1	0	1	2.075980901	0	2.075980901	100	1.72	53.92	21.57	0	0	1	0
18103	47424	1	1	0	2.108636977	2.108636977	0	54	1.21	14.76	20.16	0	1	0	0
18104	43206	1	1	0	2.314493357	2.314493357	0	60	1.23	15.71	20.96	1	0	0	0
18321	1836	1	1	0	54.46623094	54.46623094	0	27	0.38	3.67	13.63	1	0	0	0
18436	14584	1	1	0	6.856829402	6.856829402	0	23	0.35	2.57	12.12	0	1	0	0
18505	20782	1	0	1	4.811856414	0	4.811856414	40	0	14.92	14.21	0	0	1	0
18517	4753	1	1	0	21.03934357	21.03934357	0	34	0.38	7.46	14.62	0	0	0	1
18625	357	1	1	0	280.1120448	280.1120448	0	26	0.47	3.51	12.48	0	0	0	1
18704	31092	1	1	0	3.216261418	3.216261418	0	39	0.68	10.47	14.52	0	0	0	1
18705	14131	1	1	0	7.076640011	7.076640011	0	35	0.56	7.22	14.86	0	0	1	0
18707	15715	1	0	1	6.363347121	0	6.363347121	26	0.41	4.07	13.38	0	1	0	0
18826	1351	1	1	0	74.019245	74.019245	0	23	0.54	2.9	11.41	1	0	0	0
18901	27937	1	1	0	3.579482407	3.579482407	0	52	0.93	16.39	16.34	1	0	0	0
18923	835	1	1	0	119.760479	119.760479	0	33	0.89	4.7	16.13	0	1	0	0
18930	2647	1	1	0	37.7786173	37.7786173	0	34	0.93	4.78	15.9	0	0	1	0
18960	12893	1	1	0	7.756146746	7.756146746	0	41	0.92	8.37	16.86	0	1	0	0
18969	14923	1	1	0	6.701065469	6.701065469	0	43	1.32	8.15	16.86	0	0	1	0
18976	18788	1	1	0	5.322546306	5.322546306	0	41	0.98	9.09	17.82	0	0	1	0
19006	20953	1	1	0	4.772586264	4.772586264	0	46	3.06	10.79	18.93	0	1	0	0
19009	935	1	1	0	106.9518717	106.9518717	0	41	2.27	7.31	18.94	0	0	1	0
19013	35798	1	1	0	2.793452148	2.793452148	0	40	2.15	9.32	17.49	0	1	0	0
19014	20972	1	0	1	4.768262445	0	4.768262445	34	1.47	5.09	17.49	0	0	0	1
19015	16250	1	0	1	6.153846154	0	6.153846154	37	1.46	6.97	17.59	0	0	1	0
19022	4007	1	1	0	24.95632643	24.95632643	0	44	1.49	9.53	17.98	0	1	0	0
19029	4039	1	0	1	24.75860361	0	24.75860361	40	2.06	6.21	19.14	0	0	0	1
19031	4883	1	0	1	20.4792136	0	20.4792136	42	1.36	8.06	18.97	0	0	1	0
19034	5801	1	1	0	17.23840717	17.23840717	0	43	1.4	8.92	18.94	0	0	0	1
19035	3442	1	1	0	29.05287623	29.05287623	0	40	1.46	8.07	18.27	1	0	0	0
19036	12820	1	1	0	7.800312012	7.800312012	0	45	1.76	10.93	19.14	0	1	0	0
19066	6021	1	0	1	16.60853679	0	16.60853679	42	1.47	9.45	18.82	0	1	0	0
19074	5890	1	0	1	16.97792869	0	16.97792869	45	1.81	9.88	18.77	0	0	1	0
19102	3842	1	1	0	26.02811036	26.02811036	0	93	2.09	48.03	19.18	0	0	0	0
19107	11774	1	1	0	8.493290301	8.493290301	0	93	2.09	48.02	19.18	0	0	1	0
19119	26870	1	1	0	3.721622627	3.721622627	0	47	1.29	13.21	19.19	1	0	0	0
19121	34625	1	1	0	2.888086643	2.888086643	0	52	1.65	17.62	19.19	0	1	0	0
19123	11667	1	1	0	8.57118368	8.57118368	0	56	1.77	19.56	19.19	0	0	0	1
19125	21379	1	0	1	4.677487254	0	4.677487254	58	1.81	22.24	19.27	1	0	0	0
19132	35659	1	1	0	2.80434112	2.80434112	0	52	1.53	18.41	19.19	1	0	0	0
19133	24775	1	1	0	4.036326942	4.036326942	0	48	1.52	15.04	19.19	1	0	0	0
19135	32282	1	1	0	3.097701505	3.097701505	0	51	2.44	16.11	19.47	0	0	0	1
19137	8324	1	1	0	12.01345507	12.01345507	0	47	2.42	12.4	19.47	0	1	0	0
19153	12670	1	1	0	7.892659826	7.892659826	0	45	2.1	9.57	19.17	0	0	1	0
19317	9194	1	0	1	10.87665869	0	10.87665869	36	1.42	6.55	17.06	0	0	1	0
19348	22092	1	0	1	4.526525439	0	4.526525439	39	1.05	7.56	16.05	1	0	0	0
19425	13332	1	0	1	7.500750075	0	7.500750075	44	1.84	12.45	16.49	0	1	0	0
19436	630	1	1	0	158.7301587	158.7301587	0	39	1.28	6.72	18.24	0	0	1	0
19444	10222	1	1	0	9.782821366	9.782821366	0	43	1.59	8.82	18.4	1	0	0	0
19453	1563	1	1	0	63.97952655	63.97952655	0	39	1.47	6.16	17.52	0	0	0	1
19503	1091	1	1	0	91.65902841	91.65902841	0	35	1.52	5.07	16.26	0	1	0	0
19518	14233	1	1	0	7.025925666	7.025925666	0	37	2.03	5.76	16.39	0	1	0	0
19522	14607	1	1	0	6.846032724	6.846032724	0	42	1.04	9.52	16.34	1	0	0	0
19541	4114	1	1	0	24.30724356	24.30724356	0	34	1.6	4.86	15.8	0	0	1	0
19543	5453	1	1	0	18.33852925	18.33852925	0	33	1.24	4.96	16.13	0	1	0	0
19547	4548	1	1	0	21.9876869	21.9876869	0	36	1.77	5.05	17.88	1	0	0	0
19551	4792	1	0	1	20.86811352	0	20.86811352	35	1.4	5.6	16.06	1	0	0	0
19607	21598	1	0	1	4.630058339	0	4.630058339	51	2.4	14.3	17.66	1	0	0	0
19702	51353	1	1	0	1.947305902	1.947305902	0	40	0.98	7.99	17.54	0	0	0	1
19703	14027	1	0	1	7.129108149	0	7.129108149	39	1.45	7.66	17.37	0	0	1	0
19709	34675	1	1	0	2.883922134	2.883922134	0	34	0.49	4.63	16.28	0	0	1	0
19720	60384	1	1	0	1.656067833	1.656067833	0	42	0.92	9.73	16.86	0	1	0	0
19734	10029	1	0	1	9.971083857	0	9.971083857	29	0.36	2.3	16.17	0	0	0	1
19805	40111	1	1	0	2.493081698	2.493081698	0	49	1.5	13.82	18.38	0	0	1	0
19807	7609	1	1	0	13.14233145	13.14233145	0	35	1.24	5.69	17.44	1	0	0	0
19808	37231	1	1	0	2.685933765	2.685933765	0	40	1.12	7.52	18.19	0	0	0	1
19809	14311	1	0	1	6.987631892	0	6.987631892	40	1.97	7.15	18.32	0	0	0	1
19947	18252	1	0	1	5.478851633	0	5.478851633	30	0.26	3.87	15.57	1	0	0	0
19971	11735	1	1	0	8.52151683	8.52151683	0	26	0	3.34	14.7	0	0	0	1
20165	31465	1	0	1	3.178134435	0	3.178134435	46	0	8.26	20.77	1	0	0	0
20721	26771	1	1	0	3.735385305	3.735385305	0	46	0	8.49	21.81	0	1	0	0
20817	35780	1	0	1	2.794857462	0	2.794857462	54	0	12.37	21.77	0	0	0	1
20904	54657	1	0	1	1.829591818	0	1.829591818	53	0	10.96	23.22	1	0	0	0
21202	21652	1	1	0	4.618510992	4.618510992	0	72	0.91	23.56	21.18	1	0	0	0
22207	31253	1	0	1	3.199692829	0	3.199692829	65	0	14.9	26.61	1	0	0	0
22901	32489	1	1	0	3.07796485	3.07796485	0	46	0	8.07	22.88	1	0	0	0
23350	3434	1	1	0	29.12055911	29.12055911	0	33	0	1.18	15.78	0	0	0	1
24301	13882	1	1	0	7.203572972	7.203572972	0	27	0.2	2.21	16.71	0	0	0	1
30114	47934	1	1	0	2.086201861	2.086201861	0	44	0.38	4.14	27.26	0	0	1	0
33435	33355	1	1	0	2.998051267	2.998051267	0	22	0	3.48	11.63	0	1	0	0
33896	7433	1	1	0	13.45351809	13.45351809	0	39	0	4.97	20.65	1	0	0	0
34482	22173	1	1	0	4.509989627	4.509989627	0	43	0	4.89	25.01	0	0	0	1
34990	27355	1	1	0	3.655638823	3.655638823	0	32	0.46	5.19	14.31	1	0	0	0
44108	26842	1	1	0	3.725504806	3.725504806	0	42	3.85	11.59	16.32	0	0	0	1
60118	15700	1	1	0	6.369426752	6.369426752	0	29	0.7	4.85	13.87	0	0	1	0
77006	20489	1	1	0	4.880667675	4.880667675	0	50	2.61	11.71	23.39	0	0	1	0
85395	21434	1	1	0	4.665484744	4.665484744	0	46	0	4.96	24.41	1	0	0	0
90277	34382	1	1	0	2.908498633	2.908498633	0	39	0.88	8.41	17.13	1	0	0	0
90404	20123	1	1	0	4.969437957	4.969437957	0	61	0.64	18.52	19.17	1	0	0	0
91203	13016	1	1	0	7.682851875	7.682851875	0	60	1.66	14.88	23.65	1	0	0	0
94129	2690	1	1	0	37.17472119	37.17472119	0	29	0	6	10.2	1	0	0	0
94965	10883	1	0	1	9.188642837	0	9.188642837	26	0	5.59	9.49	0	0	1	0
